# Supplementary material for: Adipokinetic hormone signaling in the malaria vector Anopheles gambiae facilitates Plasmodium falciparum sporogony
Source: Commun Biol. 2023 Feb 13;6:171. doi: 10.1038/s42003-023-04518-6 (PMC9924834; doi:10.1038/s42003-023-04518-6)
Supplement: Supplementary file 3 — Supplementary Data 1 [file 42003_2023_4518_MOESM3_ESM.xlsx]

## Sheet: Fig. 2
Fig. 2a
	3 h									6 h									24 h									24 h
AgAkh1	59.8938	86.0739	52.9847	49.045	80.9637	43.3874	35.742	59.003	40.0818	1.05734	1.05734	2.46411	1.32871	1.32871	1.82959	1.34393	1.34393	1.50311	0.01659	0.011818	0.543445	0.292359	0.208261	0.598556	0.01288	0.01835	0.421906
AgAkh2	0.65758	0.865075	0.451898	0.406201	0.534375	0.394773	0.549363	0.722711	0.478576	1.17928	1.17928	1.66725	1.02617	1.02617	1.1784	1.05168	1.05168	0.972631	5.34073	3.40888	6.91813	4.20554	2.68431	7.18823	1.60481	2.04864	6.47663
AgAkhR	3.03449	6.94468	5.26242	1.69871	3.88766	4.82945	3.6929	5.20252	9.0718	7.71697	3.85848	7.71697	10.2473	5.12365	10.2473	3.56889	3.56889	3.56889	4.34675	2.83564	7.45701	3.9993	2.60898	6.86095	1.60914	2.09947	5.52108
AgLsdp1	0.830917	1.38427	0.804004	0.797095	1.32793	0.771277	0.662769	1.10415	0.641302	20.3031	10.1516	24.5603	20.4977	10.2489	24.7958	26.9591	8.02754	25.6269	0.65948	0.835913	1.69054	1.13665	1.44074	1.51631	1.82967	1.15959	1.55447
AgLp	0.959667	1.91933	1.05435	1.01233	1.76258	0.970269	0.975323	1.69814	0.934796	1.38859	1.38859	2.55945	2.68285	1.34143	2.64998	2.01507	1.00754	2.45045	0.350115	0.483642	1.54306	0.795129	1.09838	1.28954	1.87565	1.29549	1.52096
AgILP2	0.528387	1.70154	1.0508	0.950871	1.49583	0.699986	0.950871	1.49583	0.699986	0.595489	0.591709	0.550418	0.297876	0.595489	0.591709	0.550418	0.297876	0.297876	0.333788	0.529932	0.253401	0.349245	0.48262	0.384873	0.349245	0.48262	0.384873
AgILP3	0.560625	0.624841	0.598517	0.560625	0.624841	0.558436	0.560625	0.624841	0.558436	3.1336	5.63522	4.83135	6.83854	7.57024	6.49034	6.83854	7.57024	6.49034	0.152631	0.233029	0.162351	0.610524	0.932115	0.649406	0.610524	0.932115	0.649406
AgInR	0.663558	0.663558	0.577661	0.423575	0.423575	0.423575	0.423575	0.423575	0.423575	2.46819	1.41556	2.76596	1.68	1.68	1.88268	1.68	1.68	1.88268	1.53373	1.53373	2.22687	2.16091	2.16091	3.1212	2.16091	2.16091	3.1212
Fig. 2b
	Sugar-fed			Starved
3 h	0.018889	0.0489684	0.107309	0.350538	0.255893	0.295147
6 h	0.0235429	0.0788315	0.042629	0.145116	0.0738469	0.160734
24 h	0.00092	0.000859	0.000478	0.37321	0.4004	0.39109
Fig. 2c
	6 h						24 h						48 h						48 h
AgAkh1	1.71482	1.32566	1.83311	2.55559	1.44674	2.73188	1.12262	0.708511	4.45145	3.80355	1.89387	5.33225	4.03874	2.91811	4.03874	7.94457	3.23982	7.94457
AgAkh2	0.628411	0.683824	1.03393	1.38132	0.852997	2.2727	1.04011	1.03864	2.29336	2.0443	1.16542	1.59365	4.39341	2.21693	4.39341	4.85312	2.63351	4.85312
AgAkhR	0.894508	1.5242	0.503042	1.39717	1.35125	0.785722	0.389874	0.27404	1.16675	1.26744	0.440432	1.34102	2.63997	1.35025	2.63997	3.21983	1.3861	3.21983
AgLsdp1	1.22653	7.46922	0.196434	1.6836	7.28341	0.269637	0.959746	2.66487	1.888	2.27232	5.24698	1.58041	3.89385	2.6037	3.89385	6.7425	3.16298	6.7425
AgLp	24.5731	23.8059	12.4356	28.5988	17.7527	9.02944	4.44526	7.61047	7.33131	9.6306	9.20212	9.25377	0.686398	0.138014	0.686398	0.985119	0.075069	0.985119
AgILP2	0.266842	0.810018	2.07796	0.826693	0.83345	2.04303	3.53961	2.4554	3.64878	3.19779	2.65078	6.4099	3.39557	0.001537	3.48653	3.24767	0.001415	3.91751
AgILP3	0.412417	0.292357	0.519818	1.04343	1.57315	1.31516	0.836392	0.381823	3.11215	2.86285	2.05455	3.76621	2.3596	0.758677	2.3596	4.07442	1.43191	4.07442
AgInR	0.66196	1.44308	0.342394	0.955246	2.85299	0.494093	0.608828	0.756741	2.3541	2.59951	0.724742	3.55367	3.19176	1.73994	3.19176	4.55198	2.11368	4.55198
Fig. 2d
	Sugar-fed			Blood-fed
6 h	4.16e-05	0.00017	2.31e-05	23.2052	23.0473	21.6731
24 h	0.001416	0.000885	0.004214	11.4326	11.7131	10.8916
48 h	0.00092	0.000859	0.000478	1.97732	2.4004	0.639109
Fig. 2e
	1 d				1 d				2 d				3 d				4 d				5 d				8 d
AgAkh1	0.952174	2.03935	0.744076	1.42203	1.51079	1.4257	1.26909	0.99746	1.91785	2.14742	2.2206	3.01967	2.41131	2.0627	2.08809	1.80487	0.950799	0.642329	1.20006	0.728093	1.38307	1.08255	1.32949	1.22696
AgAkh2	0.974753	3.41333	0.760436	2.18837	1.5778	1.32156	1.70707	0.65855	2.27816	2.8173	2.76641	2.70843	2.24257	2.77062	2.18145	1.89744	1.00091	0.881545	1.10627	0.896832	0.752754	1.12651	0.658259	1.18911
AgAkhR	1.49478	2.69429	1.08546	1.89638	1.93869	1.3913	2.01807	1.17644	2.18604	3.71988	2.40625	3.94154	2.96789	3.46785	2.45836	2.8217	1.91232	1.18104	1.81118	1.54086	1.47004	2.00195	1.71115	1.9738
AgLsdp1	1.04019	3.74932	0.68278	2.93957	1.6381	3.20546	1.47608	2.45095	1.38088	1.5667	1.50893	1.20756	2.32364	3.33186	2.32088	3.09333	3.25456	1.43011	3.32915	1.02466	2.92212	0.813537	2.16562	0.989907
AgLp	0.694041	1.30513	0.50336	1.21506	1.567	2.04097	2.04534	0.965122	2.40596	3.5154	2.92205	1.71843	5.18078	3.4709	4.04802	3.50299	1.86607	0.874674	1.69068	0.663988	1.67124	2.05807	2.19885	2.38247
AgILP2	0.642448	1.38056	0.357638	1.31137	0.895182	0.541814	0.778958	0.342149	1.45088	2.92142	0.395851	0.993904	1.97089	2.84085	0.328571	0.329962	1.34289	1.14792	1.54699	0.897189	3.13501	2.7067	3.35234	2.31913
AgILP3	0.82534	0.794757	1.56832	1.48464	1.02076	0.756535	0.912436	0.616437	2.9486	3.57131	5.24069	6.48163	1.17061	1.87864	2.04338	1.45887	0.063444	2.60734	0.800346	1.07163	2.45584	2.53183	4.46234	3.66864
AgInR	1.15708	0.998547	1.35438	1.29261	0.830195	0.781593	1.43158	1.12692	0.937969	1.36776	3.19187	3.41812	2.31273	4.35095	3.04023	3.71552	1.89773	2.93378	0.962993	1.52471	2.37423	2.53214	1.73821	0.775474
Fig. 2f
	uBM						iBM
1 dpib	10.6338	11.749	11.302	10.6338	11.749	11.302	10.0607	11.2396	10.8121	12.0122	12.4182	12.3496
2 dpib	10.8121	11.4915	11.3648	12.0122	12.9093	12.3496	12.767	12.6264	12.9093	11.428	12.2814	11.8142
3 dpib	1.8364	1.81617	1.73743	2.82905	2.79788	2.64709	2.54639	2.56054	2.78242	3.26737	3.34059	3.24932
4 dpib	1.53806	1.43118	1.51271	1.53806	1.43118	1.51271	1.86718	1.73743	2.12093	2.05158	1.68063	1.89847
5 dpib	1.72783	1.5552	1.253	1.57253	1.1724	1.07295	6.38752	5.91082	5.65456	3.34059	4.2392	4.31024
8 dpib	4.01073	4.05541	4.28643	5.71756	5.43947	5.62332	9.36162	9.62457	9.41362	8.06097	8.28738	8.56749

## Sheet: Fig. 3
Fig. 3a
	dsGFP								dsAgAkh1								dsAgAkh2								dsAgAkhR								dsAgAkh1+dsAgAkhR
AgAkh1	1.29877	0.701234	0.746075	1.25392	1.29877	0.701234	0.746075	1.25392	0.061786	0.063023	0.07482	0.057085	0.061786	0.063023	0.07482	0.057085																	0.096241	0.093126	0.370046	0.386767	0.137775	0.277633	0.286767	0.117775
AgAkh2	0.662865	1.33713	0.662865	1.33713	0.662865	1.33713	0.453743	1.54626									0.807066	0.242145	1.13472	1.4315	0.533487	0.640998	0.518566	0.759239
AgAkhR	0.940155	1.05984	0.975669	1.02433	0.943059	1.05694	0.985669	1.01433																	0.344265	0.420938	0.31519	0.290644	0.183431	0.203793	0.190644	0.183431	0.372137	0.306868	0.37462	0.256799	0.168653	0.215134	0.226799	0.178653
Fig. 3b
	dsGFP						dsAgAKHI						dsAgAKHI + dsAgAKHR
Day 1	0.975529	1.02447	1.00149	0.998508	0.932931	1.06707	0.068588	0.057132	0.084942	0.089189	0.061002	0.102327	0.096241	0.093126	0.370046	0.386767	0.137775	0.277633
Day 3	1.09892	0.901077	1.16111	0.838894	0.923069	1.07693	0.05527	0.061113	0.07066	0.089199	0.304939	0.206851	0.052181	0.077634	0.433397	0.332481	0.255768	0.178041
Day 5	1.09016	0.90984	0.990879	1.00912	0.781501	1.2185	0.279933	0.3599	0.476934	0.440192	0.569454	0.735473	0.139368	0.076803	0.056207	0.060618	0.243378	0.169205
Fig. 3c
	dsGFP						dsAgAKHI						dsAgAKHR						dsAgAKHI + dsAgAKHR
1	0.940155	1.05984	0.975669	1.02433	0.943059	1.05694	0.519806	0.572832	0.352131	0.295361	0.012752	0.027373	0.344265	0.420938	0.31519	0.290644	0.183431	0.203793	0.372137	0.306868	0.37462	0.256799	0.168653	0.215134
3	1.00386	0.996136	1.10211	0.897894	0.84084	1.15916	1.13337	1.29282	1.2762	1.1206	0.708586	0.609933	1.0599	0.88735	1.18928	0.938413	0.394437	0.242043	1.24797	1.20323	1.03131	0.886521	0.212034	0.123478
5	0.953486	1.04651	0.918512	1.08149	0.953486	1.04651	1.25063	1.38896	0.672638	0.371524	0.672638	0.371524	1.17081	1.62783	0.412426	0.353973	0.134263	0.880701	1.32802	0.990798	0.405939	0.411254	0.28096	0.573717
Fig. 3d
	dsGFP									dsAgAkh1									dsAgAkh1+dsAgAkhR
AgAkh1	1.01806	0.886965	1.09498	1.03692	0.821376	1.1417	1.01806	0.886965	1.09498	0.03744	0.048549	0.04899	0.060311	0.058635	0.054572	0.03899	0.060311	0.068635	0.028195	0.066608	0.068887	0.049291	0.056353	0.061584	0.058887	0.049291	0.046353
AgAkhR	0.984611	0.810267	1.20512	0.884219	1.00927	1.10651	1.01806	0.886965	1.09498	0.582322	0.760154	0.780735	0.615333	0.489339	0.742774	0.680735	0.715333	0.589339	0.197816	0.25995	0.235309	0.166095	0.158849	0.211716	0.135309	0.126095	0.198849
Fig. 3e
dsGFP	dsAgAkh1
0.129027	0.001202
0.132193	0.000916
0.144245	0.00087257
0.226274	0.000156
0.239826	0.000159
0.243339	0.00018798
0.132193	0.000248
0.144245	0.000263
0.226274	0.000356332
0.144245	0.000192
0.226274	0.000182
0.239826	0.000162996
Fig. 3f
dsGFP	14.07	14.97	15.72	16.5	17.32	17.45	17.68	18.42	18.8	19.18	19.75	19.92	20.4	20.72	20.95	21.08	21.55	21.72	22.05	22.43	22.82	23.48	23.82	23.93	24.83	25.47	26.2	27.32	27.82	28.13	29.57	31.78	33.7	34.05	38.55
dsAgAkh1	7.93	9.15	10.65	12.2	13.82	14.18	14.53	14.78	12.28	15.48	16.08	13.77	16.87	17.45	17.8	18.8	12.43	15.95	17.48	21.1	21.4	22.92	23.65	20.25	25.08	21.37	21.83	26.85	27.88	28.22	29.98	31.68	28.28	35.1	35.65
dsAgAkh1+R	18.3	16.544	15.754	26.275	21.8306	19.19	21.0375	21.1909	25.2	21	11.4	23.5	12.6	16.1	16.474	15.9625	18.4833	25.245	17.086	16.5625	22.3462	18.6958	25.3333	15.95	8.4	14.15	16.9	18.3	15.7	18.3	25.05	21.9	21	25.65	32.7
Fig. 3h
dsGFP	1853.36	3094.28	2620	1224.5	2858.23	1128.67	2322.72	11183	107260	1451.71	1382.28	754.276	1035.17	1061.86	1577.45	49697.1	82146.6	2158.59	36915.3	3457.04	85614.5	2165.95	1099.38	237.913	0.016835	26.8239	17.9796	1128.67	8322.72	11183	107260	1451.71	573.42	1131.41	4052.76	5092.79	4116.17	74545.7	123220	3237.88	55373	0	19718.7	0	0	7885.13	0	5459.14	0
dsAgAkh1	598.377	331.291	2030.94	521.353	167.967	285.228	3713.53	292.118	45834.7	11080.5	25789.3	2287.16	96.4738	248.815	447.525	1104.78	175.486	653.573	150.177	73.4368	1014.59	285.404	29442.2	161.401	0.016835	18.9209	4.21962	0.013824	7.95036	2361.71	31053.9	17726.2	6120.26	3003.36	2188.29	193.408	181.137	197.871	853.473	533.056	2763.05	0	0	0	0	0	2734.24	0	1474.78
dsAgAkh1+R	2361.71	31053.9	17726.2	6120.26	3003.36	17726.2	2188.29	193.408	181.137	197.871	853.473	533.056	181.137	439.191	1975.98	2154.61	165.928	278.653	76.1988	5279.6	1323.03	5279.6	12915	0	40.7631	29.1281	0	729.052	34516.6	18.7613	729.052	596.253	228.992	1604.31	0	0	0	0	409.557	883.973	1277.61	57.6429	2947.72	49150	327.322	375.103	262.292	1086.02	264.796
[truncated: 26 more columns]

## Sheet: Fig. 4
Fig. 4a
	SAgAkh1						SAgAkh2
AgAkhR	1.25446	1.79185	1.18846	1.36125	1.48273	1.00252	1.73384	1.3001	1.4531	1.25525	0.579071	0.861343
AgLsdp1	2.06585	2.28574	2.83461	3.23813	1.17128	1.78857	1.67374	2.18018	2.94049	2.44067	0.794206	1.1672
AgLp	1.77271	1.32279	4.97522	4.67354	1.62587	2.55522	2.07701	2.08241	3.66674	3.61436	0.939695	0.712258
Fig. 4b
3 dpib
PBS	14.7236	12.6755	15.9291	18.2305	7.16513	8.63971	9.73995	10.0696	9.20126	10.7708	10.6503	10.4441	11.8793	14.6531	11.5684	13.2696	10.1619	18.5582	16.3967	14.9589	10.5797	11.6472	9.86654	14.9469	15.5861	13.1597	11.6393	12.0087	12.4744	15.9046	10.4247	12.2691	11.674	14.187	12.4246	12.4818	13.7291	13.3699	14.7438	10.407	10.5668	9.77533	10.1457
SAgAkh1	28.7529	22.0297	23.6261	14.9581	15.0113	19.0888	11.4446	11.9151	10.1003	10.6874	11.2525	12.0005	11.4533	11.337	12.6164	21.9986	25.9488	29.7113	24.6897	13.9632	14.9818	11.1408	12.3301	16.2894	11.2027	16.3919	12.9159	13.65	18.1015	14.6122	15.8642	16.2835	16.9191	11.2449	12.4953	14.6194	14.1916
SAgAkh2	11.0507	15.8374	18.3508	16.9403	16.9479	18.4231	20.1101	14.8543	19.4109	11.5514	14.3855	19.6965	18.2417	18.2424	19.9671	14.3111	19.6663	19.7604	16.7019	15.5758	23.9608	17.8684	19.3528	20.9945	12.5212	13.4316	16.1431	11.5139	12.0631	14.8099	13.256	8.37171	10.8084	11.7146	11.9269	14.0491	12.8312	12.7335	13.479	11.4399	10.2896
5 dpib
PBS	12.7086	15.8743	21.7714	20.2229	20.0057	21.7314	18.1371	18.5771	16.7771	19.5143	22.5543	34.7771	28.8914	24.7257	28.7314	21.1829	16.1429	11.7314	15.1314	14.6457	16.7314	16.1886	12.3886	13.2743	12.3314	13.5486	14.4057	14.3943	13.2971	14.3067	24.82	28.5133	34.08	33.7067	28.2267	28.6867	15.7133	11.0867	11.96	10.3133	15.0067	18.2067	23.2467	28.5	30.9133	28.76	19.8	15.2267	13.9733
SAgAkh1	22.5086	23.6971	22.9657	22.5486	22.3486	21.1657	25.4686	20.5371	17.9943	18.12	21.2914	19.3143	17.7086	14.9657	19.9314	23.8686	23.9943	30.1543	22.5314	17.9771	20.4286	15.6743	17.0171	16.3829	18.1429	17.7714	20.4629	20.1886	20.6457	21.5257	21.32	20.8571	19.4343	21.4114	22.9314	24.1543	24.3543	25.7429	26.1657	21.2629	27.1657	25.7886	24.4457	22.2686	15.38	21.28	30.7533	25.9867	28.1933
SAgAkh2	13.7829	16.3543	22.8857	18.1257	14.9943	18.2	17.4457	16.7886	18.0286	16.8343	13.9371	12.2971	15.6229	14.7029	16.6629	17.3143	17.0686	15.8971	14.8	9.89143	10.1257	11.2171	9.99429	16.4343	16.7029	18.0914	16.9314	16.4171	17.08	17.7886	19.7829	20.4286	17.52	17.4171	13.5657	15	19.1314	17.0114	19.2629	17.0571	15.7429	19.2686	20.4686	17.5543	20.7533	21.26	17.7333	15.9533	18.0333
Fig. 4c
3 dpib
PBS	12651.6	12651.6	50606.5	20242.6	15182	0	1249.74	1338.57	1398.12	1177.51	0	129047	32894.2	10121.3	0	2530.32	2530.32	0	2530.32	2530.32	0	2530.32	2530.32	5060.65	10121.3	5060.65	5060.65	0	7590.98	12955.3	12348	2530.32	0	2833.96	0	0	96152.4	7590.98	13663.8	14675.9	7590.98	10121.3	0	0	1010.35	948.851	1153.09	0	15182
SAgAkh1	25303.2	25303.2	156880	139168	35424.6	30363.9	35424.6	146759	40485.2	103743	15182	53136.8	22772.9	0	5060.65	10121.3	96152.4	60727.8	60727.8	12651.6	2530.32	0	111334	7590.98	5060.65	0	7590.98	7590.98	91091.7	7590.98	2530.32	0	73379.4	12651.6	2530.32	0	10830.9	1262.86	0	1271.15	8101.33	10121.3	96152.4	1655.68	1177.48	0	19664.5	0	72762.7
SAgAkh2	45545.8	27833.6	55667.2	194835	2530.32	10121.3	2530.32	80970.4	7590.98	17712.3	5060.65	15182	15182	27833.6	45545.8	15182	7590.98	5060.65	5060.65	5060.65	5060.65	161941	25303.2	10121.3	5060.65	7590.98	2530.32	5060.65	2530.32	63258.1	0	2530.32	0	10121.3	2530.32	78440.1	0	25303.2	0	56061.7	0	1036.46	15182	1225.47	0	0	0	0	1170.57
5 dpib
PBS	9285.12	12516.9	6298.22	9456.82	9918.08	0	0	8101.33	0	3369.38	6098.22	9656.82	9718.08	15395.9	21227	21170.3	9485.12	12316.9	6498.22	9256.82	12316.9	6498.22	9256.82	12118.1	12995.9	21627	18770.3	97622.7	2730.64	9206.31	913.601	3684.81	3380.95	1249.74	1338.57	1398.12	974.621	3336.15	0	0	0	0	1010.35	0	2186.11	3944.11	9862.31	1177.51	15195.9
SAgAkh1	12833.3	3092.64	3138.03	3647.64	9401.38	45949.3	12200.5	120003	12633.3	3292.64	2738.03	3847.64	9201.38	37949.3	12000.5	122003	15033.3	2492.64	3338.03	3447.64	2492.64	3338.03	3447.64	9601.38	33949.3	12400.5	98003	12644.2	3489.76	1574.6	1852.35	9025.92	358.124	18316	152721	10830.9	1262.86	0	1271.15	8101.33	0	1310.84	1655.68	19664.5	0	72762.7	0	0	1240.66
SAgAkh2	1868.68	1550.55	97059.7	3595.71	3531.24	1552.93	24285.6	6604.41	1888.68	1530.55	99059.7	3395.71	3731.24	1532.93	24085.6	6804.41	1848.68	1570.55	95059.7	3795.71	1570.55	95059.7	3795.71	3331.24	1582.93	24085.6	6804.41	669.539	3109.1	219780	2183.1	921.994	15963.1	9912.43	6113.24	3260.48	34.0983	31496.9	56061.7	0	1036.46	1085.74	2005.34	0	0	0	1170.57	1196.12	0
Fig. 4d
3 dpib Supernatant
	uMS						iMS
AgAkh1	1.93376	0.872299	1.23418	1.40676	1.0703	1.51431	2.2537	0.994501	1.40707	2.15141	1.01911	1.44189
AgAkh2	1.79442	1.06413	1.6873	1.27503	1.27084	2.01506	2.96048	0.828864	1.31426	2.31826	1.04605	1.65863
AgAkhR	1.33152	1.54713	3.339	1.92079	1.78828	3.85946	0.601947	1.66515	3.59373	2.90325	1.85455	4.00247
AgLsdp1	2.11517	1.31567	2.05052	1.7117	1.6477	2.568	4.64937	1.26992	1.97922	3.15811	0.861945	1.34337
AgLp	0.837471	3.14176	2.44476	0.784949	3.32189	2.58493	1.38264	2.12621	1.65451	1.83957	2.40191	1.86905
4 dpib Supernatant
	uMS						iMS
AgAkh1	0.454049	0.486638	0.486638	0.483143	0.554986	0.554986	6.87078	3.41143	3.41143	4.91418	3.52942	3.52942
AgAkh2	0.575665	0.425019	0.425019	0.702693	0.702693	0.702693	1.26772	1.26519	1.26519	2.04503	1.8442	1.8442
AgAkhR	0.704567	1.06792	1.06792	0.764441	1.31456	1.16117	0.859397	1.39314	0.919132	1.16613	1.64331	1.2454
AgLsdp1	1.59607	0.410487	0.314383	1.24261	0.186147	0.142566	7.10876	0.340525	0.260801	0.322986	0.497973	0.381386
AgLp	2.74241	2.58152	1.88434	2.81732	3.04639	2.04023	6.63989	9.8665	7.41148	9.92807	11.3267	8.50831
5 dpib Supernatant
	uMS						iMS
AgAkh1	1.07137	0.915843	1.13482	1.46773	1.53893	1.90688	1.08212	1.05864	1.31176	1.59207	1.17104	1.45103
AgAkh2	0.730291	1.13242	0.713053	0.638544	1.50954	0.950514	0.742522	0.497905	0.313517	0.854417	0.518874	0.32672
AgAkhR	0.801175	0.824114	0.617767	0.682014	1.43626	1.07664	0.830999	0.971118	0.727963	1.26597	0.781032	0.585472
AgLsdp1	0.814713	1.34302	0.836708	0.637174	1.11586	0.695188	1.07456	0.575613	0.35861	1.90281	0.56763	0.353637
AgLp	3.47542	3.43106	3.4206	1.97041	4.34412	4.33088	1.10495	0.399299	0.398082	1.85178	0.426744	0.425443
Fig. 4e
With FBS
	uMS						iMS
AgAkh1	0.940841	1.41655	0.438104	0.554762	0.41403	0.572112	1.1463	1.02	1.0399	1.06574	0.670324	0.919325
AgAkh2	1.00061	0.705408	0.335393	0.801395	1.15172	0.734225	1.12758	0.897181	0.86482	1.17561	0.760275	1.573
AgAkhR	1.40802	1.67333	0.593599	0.617052	0.329788	1.10213	1.01539	1.14852	1.19172	0.500847	0.587947	0.993884
AgLsdp1	0.978355	1.68571	0.761603	1.08779	0.277064	0.574058	0.795649	0.706634	1.17036	0.497254	0.332378	0.587399
AgLp	0.483971	0.848671	0.206804	0.16798	0.586122	1.53853	0.444904	0.470189	0.97631	0.56223	1.5561	0.817974
Without FBS
	uMS						iMS
AgAkh1	0.544996	0.723802	0.781539	1.06683	1.32899	2.43949	1.61042	1.16729	3.16451	2.8309	4.29368	5.94681
AgAkh2	1.04621	1.14178	0.777877	0.622988	0.635222	1.32354	1.74886	1.56044	1.96106	1.76634	1.37783	2.29659
AgAkhR	1.38139	1.3039	1.48161	2.16542	0.924135	2.12578	1.77101	1.89517	3.31345	6.15784	1.15097	2.37771
AgLsdp1	0.299299	0.38352	1.16636	1.42223	0.837437	1.89133	2.08382	2.18025	1.65852	2.36279	1.47684	2.50453
AgLp	1.45255	1.74387	0.740242	1.16916	0.86141	1.46162	1.02282	1.38259	2.74845	2.98027	1.13172	2.6636
Fig. 4e
Media	0.00564	0.02971	0.03716	0.00892	0.01891	0.01476	0.00953	0.00909	0.00453	0.01769	0.03716	0.00926	0.01624	0.02202	0.01298	0.01593	0.00406	0.02888	0.04603	0.01388	0.0204	0.01873	0.0111	0.01226
uMS	0.0043	0.01355	0.0274	0.0209	0.02638	0.01028	0.0208	0.03823	0.00457	0.01203	0.02564	0.02191	0.03116	0.03028	0.02233	0.01873	0.00436	0.01855	0.06639	0.01563	0.01918	0.00887	0.0216	0.02753
iMS	0.05038	0.07302	0.04603	0.03577	0.01927	0.01946	0.02901	0.02445	0.04165	0.08462	0.01311	0.03299	0.01687	0.02021	0.02516	0.01158	0.04781	0.07233	0.02714	0.02309	0.00807	0.01469	0.02504	0.01192
[truncated: 18 more columns]

## Sheet: Table 2
dsRNA
dsGFP	91	1	0	198	21	31	17	7	24	2	3	5	76	19	10	7	4	7	0	0	8	10	107	10	41	0	33	0	0	153	4	0	0	18	142	10	0	12	0	16	36	0	31	11	0	21
dsAgAkh1	81	0	12	0	0	0	34	0	2	8	1	0	7	5	10	18	1	6	4	35	93	2	15	6	0	21	30	24	71	38	110	11	21	14	41	19	21	5	16	13	34	21	18	46	57	24
dsAgAkh1+dsAgAkhR	4	35	93	2	15	21	108	20	0	27	0	121	40	36	1	24	37	11	9	44	6	5	23	43	21	4	35	93	2	15	6	0	21
SAgAkh1_3dpi
PBS	123	12	157	186	192	97	42	162	32	36	42	207	189	63	0	54	50	17	117	0	23	56	2	73	33	197	6	6	0	158	128	131	0	0	141	104	165	192	49	126	189	0	19
SAgAkh1	5	25	11	83	62	46	23	146	172	22	0	4	5	6	2	4	127	73	0	9	8	24	0	0	165	156	172	162	153	189	0	136	37	26	0	15	96
SAgAkh2	112	0	38	89	86	172	192	157	42	122	27	33	182	42	10	2	29	1	42	63	37	26	2	9	0	34	157	78	126	143	163	21	113	164	43	87	176	9	74	139	167
SAgAkh1_5dpi
PBS	18	11	2	4	0	0	2	3	0	15	30	1	54	4	23	33	0	18	20	9	27	13	7	8	41	64	34	49	3	18	33	0	18	20	9	27	13	7	8	41	64	34	49	3	18	2	131	165	23
SAgAkh1	42	0	9	1	38	44	48	2	12	10	30	5	18	36	1	54	22	1	23	6	9	1	7	21	1	53	26	0	21	23	20	14	0	29	6	9	1	7	21	1	53	26	0	21	23	20	14	0	29
SAgAkh2	37	4	6	14	0	39	17	28	30	24	0	22	6	3	3	44	12	48	2	43	0	10	21	15	31	53	0	8	28	10	44	11	32	6	24	0	8	72	14	0	9	14	27	3	28	28	10	44	11
[truncated: 23 more columns]

## Sheet: Fig. S1
Fig. S1a
Replicate 2
	3 h									6 h									24 h
AgAkh1	74.8283	74.8283	37.4142	115.405	57.7025	93.7379	89.1117	41.5721	41.5721	9.47201	7.91918	10.9261	6.37838	10.6654	9.16356	6.0382	8.201	7.46509	3.38378	13.5351	7.18028	8.12517	32.5007	8.62068	7.35746	29.4298	7.80615
AgAkh2	0.400319	0.800639	0.539644	0.588606	0.588606	0.588606	0.586049	0.546803	0.546803	5.5397	6.59034	7.21813	6.44055	7.66204	7.30559	6.82741	6.15553	9.53448	0.329858	1.31943	1.31082	0.433909	1.73564	1.72431	0.469706	1.87883	1.86657
AgAkhR	1.99408	1.99408	1.2855	2.01199	2.01199	1.29705	5.8589	1.80329	3.52405	1.48065	1.24213	2.36171	1.24538	2.08953	1.7293	1.01839	1.70867	1.74096	0.11478	0.459118	0.479144	0.120831	0.483324	0.504405	0.246413	0.985654	1.02865
AgLsdp1	1.12153	1.94071	1.57635	1.57032	2.71731	1.79276	1.65321	2.86074	1.76099	1.01217	2.05376	0.688986	1.0647	2.26292	0.656903	1.07691	2.78537	0.664431	0.424171	1.01735	1.04217	0.60052	1.44032	1.07197	0.43116	1.03411	0.884098
AgLp	3.81673	4.53379	7.63346	3.94443	5.08859	10.5277	4.4022	4.6129	8.80441	1.04848	1.22777	0.540224	1.05778	1.2033	0.494	1.11721	1.2709	0.521755	1.70233	4.45962	4.60218	2.47368	6.48034	5.27937	2.11601	5.54334	4.51602
AgILP2	0.528387	1.01537	1.0508	0.950871	1.49583	0.699986	0.950871	1.19583	0.699986	0.295489	0.591709	0.550418	0.297876	0.595489	0.591709	0.550418	0.297876	0.297876	0.333788	0.29932	0.253401	0.349245	0.48262	0.384873	0.349245	0.48262	0.384873
AgILP3	6.8306	12.059	7.50551	5.1077	9.0173	5.61237	3.05445	5.39243	4.25456	1.16716	1.16716	2.18053	0.981899	0.981899	1.60124	1.21175	0.902752	1.13191	0.061368	0.037581	0.112751	0.078598	0.048132	0.144408	0.016149	0.019779	0.118686
AgInR	0.794912	1.13766	0.933742	1.20509	0.862344	1.06626	0.847459	1.21286	0.995466	1.08238	1.08238	0.927652	1.138	1.138	1.32989	1.33852	1.33852	1.27054	0.50927	0.50927	0.98284	0.501415	0.501415	2.07427	1.24351	1.24351	1.69695
Replicate 3
	3 h									6 h									24 h
AgAkh1	23.8194	60.1798	66.1664	28.3249	71.5631	58.7289	38.3813	48.4854	66.7638	8.43722	7.76845	6.20148	8.61584	7.93291	6.33277	7.35187	8.01656	7.13027	0.121389	0.115851	0.085066	0.087429	0.09454	0.07694	0.08987	0.140627	0.083712
AgAkh2	0.742788	1.04733	1.3315	0.90829	1.28069	1.61631	0.891991	1.25771	1.43012	2.12779	1.79277	1.40074	1.55718	1.49933	1.17146	1.47312	1.46991	1.27961	1.50162	1.661	1.34486	1.36701	1.36701	1.53748	3.75297	2.1683	1.68059
AgAkhR	0.848394	1.1566	2.75266	1.60804	1.0961	2.58968	0.731336	1.99403	2.61286	12.8544	15.8486	10.0268	17.7924	15.5116	13.8786	13.5924	14.0338	13.99	0.000974	0.002185	0.001458	0.000995	0.001847	0.00152	0.001123	0.002731	0.001802
AgLsdp1	0.17045	1.62187	0.16589	0.150302	1.43015	0.165169	0.110841	1.05467	0.141182	6.97719	4.50637	6.74136	6.64557	6.13642	6.99379	1.14051	4.86393	7.27707	0.788992	1.3428	0.81489	0.941603	1.36051	1.11712	0.782599	1.3423	0.808288
AgLp	0.183202	1.41233	0.363719	0.202538	1.18046	0.395253	0.233094	1.35855	0.321651	7.82167	4.53029	4.97635	4.58237	5.30819	5.07605	1.25161	3.20752	5.17441	1.41599	2.13467	2.00436	1.3984	2.17912	2.12153	2.01112	2.18899	2.15746
AgILP2	0.528387	1.01537	1.0508	0.950871	0.495826	0.699986	0.950871	0.95826	0.699986	0.295489	0.591709	0.550418	0.397876	0.595489	0.591709	0.550418	0.297876	0.297876	0.333788	0.29932	0.253401	0.349245	0.28262	0.384873	0.349245	0.38262	0.384873
AgILP3	0.594465	0.412931	0.635017	0.28568	0.396881	0.60589	0.262636	0.364868	0.501856	7.38523	4.75618	4.76614	7.86349	5.06419	5.0748	5.84704	4.45951	4.97911	0.531247	0.437476	0.38326	0.25737	0.351953	0.307672	0.923964	0.514724	0.33329
AgInR	0.64445	0.64445	0.64445	0.663558	0.663558	0.577661	0.423575	0.423575	0.423575	1.88918	1.88918	1.75517	2.46819	1.41556	2.76596	1.68	1.68	1.88268	1.06715	1.06715	1.17058	1.53373	1.53373	2.22687	2.16091	2.16091	3.1212
Fig. S1b
Replicate 2
	Sugar-fed			Starved
3 h	0.122682	0.00295121	0.00684934	0.378196	0.0523953	0.0991948
6 h	0.0596771	0.143547	0.0927389	0.1216	0.159911	0.142737
24 h	0.000583	0.001653	0.000438	0.000575	0.001894	0.00126
Replicate 3
	Sugar-fed			Starved
3 h	0.00537213	0.00381876	0.00347771	0.0554105	0.0406999	0.0753434
6 h	0.0587645	0.0620673	0.0520673	0.133434	0.143927	0.139273
24 h	0.004531	0.001694	0.000956	0.003522	0.004014	0.003212
Fig. S1c
Replicate 2
	6 h						24 h						48 h
AgAkh1	1.41711	1.84385	1.69082	1.54653	2.12763	1.84525	0.993273	1.31436	0.776017	2.65505	4.9093	2.07432	2.91811	4.03874	0.758436	3.23982	7.94457	0.842052
AgAkh2	1.1251	1.44055	0.567833	1.40344	1.21856	0.708311	0.809674	1.53424	0.53211	0.908505	2.19758	0.59706	2.21693	4.39341	0.751312	2.63351	4.85312	0.892489
AgAkhR	0.857161	0.431784	1.25989	0.759898	0.578591	1.11693	0.289951	0.243699	0.456223	0.466003	0.80631	0.733231	1.35025	2.63997	1.46601	1.3861	3.21983	1.50493
AgLsdp1	1.00326	0.883045	1.22937	0.978298	1.74579	1.19879	1.85343	2.23145	2.41328	3.6493	5.96781	4.75162	2.6037	2.15239	1.53261	3.16298	5.75638	1.86182
AgLp	1.67708	0.72783	6.59826	1.25064	1.11687	4.92049	2.88144	0.200541	4.84691	3.015	1.033	5.07157	0.138014	0.686398	0.229205	0.075069	0.985119	0.232642
AgILP2	0.266842	0.810018	0.77958	0.826693	0.83345	0.943032	2.53961	2.4554	3.64878	3.19779	2.65078	4.4099	3.39557	0.537112	3.48653	3.24767	0.415443	3.91751
AgILP3	0.556435	0.296436	0.490952	1.2187	0.721698	1.07528	0.502306	1.39963	0.319795	2.70286	4.54776	1.72079	0.758677	2.3596	0.394371	1.43191	4.07442	0.744326
AgInR	0.380497	0.157964	0.258954	0.465139	0.483412	0.316558	1.0345	0.155376	1.15913	0.990759	0.619984	1.11012	2.76085	3.19176	2.99108	2.07801	4.55198	2.25131
Replicate 3
	6 h						24 h						48 h
AgAkh1	2.19999	1.72486	1.69082	2.53859	1.99034	1.84525	1.02687	0.937546	0.776017	3.8355	3.50185	2.07432	2.04969	4.03874	1.75844	2.06485	7.94457	2.84205
AgAkh2	0.727041	0.875553	0.567833	0.615004	0.740631	0.708311	1.00829	1.9681	0.53211	1.44423	2.81902	0.59706	1.48891	4.39341	0.751312	1.64471	4.85312	0.892489
AgAkhR	0.634656	0.767797	1.25989	0.85044	1.02885	1.11693	0.383447	1.27489	0.456223	1.26869	4.21813	0.733231	2.8663	2.63997	1.46601	3.49588	3.21983	1.50493
AgLsdp1	2.08207	6.57425	2.22937	2.13926	6.99736	2.19879	2.90549	3.20839	2.41328	7.77046	8.58055	4.75162	2.29203	3.89385	1.53261	3.96883	6.7425	1.86182
AgLp	4.86356	10.3315	6.59826	4.3942	15.8539	4.92049	4.33733	7.61047	4.84691	5.73763	9.20212	5.07157	0.569963	0.686398	0.229205	0.818012	0.985119	0.232642
AgILP2	0.66842	0.810018	0.97958	0.826693	0.83345	0.943032	2.53961	2.4554	4.64878	3.19779	3.65078	4.4099	3.39557	1.53711	3.48653	3.24767	2.41544	3.91751
AgILP3	0.26155	0.235189	0.490952	0.636766	0.572586	1.07528	0.891078	0.192211	0.319795	2.89535	0.624545	1.72079	1.22656	2.3596	0.394371	2.11794	4.07442	0.744326
AgInR	0.107505	0.305397	0.258954	0.328994	0.934595	0.316558	0.174095	0.113658	1.15913	0.694675	0.453519	1.11012	3.45794	3.19176	2.99108	4.93158	4.55198	2.25131
Fig. S1d
Replicate 2
	Sugar-fed			Blood-fed
6 h	0.034087	0.067489	0.080057	28.2888	28.4827	26.968
24 h	0.000835	0.001735	0.000674	15.5157	13.8788	14.8533
48 h	0.000583	0.001653	0.000438	0.000575	0.001894	0.00126
Replicate 3
	Sugar-fed			Blood-fed
6 h	0.019736	0.021132	0.017216	26.0625	25.5339	24.176
24 h	0.000915	0.001043	0.001637	10.4774	11.1049	10.4267
48 h	0.004531	0.001694	0.000956	0.003522	0.004014	0.003212
Fig. S1e
Replicate 2
	1 d				2 d				3 d				4 d				5 d				8 d
AgAkh1	0.804672	0.904373	0.919209	0.966933	1.1941	1.3579	1.13756	1.42553	1.63581	2.14742	2.33183	2.58241	1.48652	1.82589	1.95113	1.59766	0.918543	0.642329	1.08171	0.70602	2.59033	1.23398	2.41321	0.765676
AgAkh2	0.765464	0.850963	0.873553	0.754807	1.51292	1.90141	1.34516	1.44634	1.87051	2.8173	2.27139	2.31623	1.37775	2.45189	2.03135	1.67916	0.96417	0.881545	0.994297	0.869644	1.43531	1.58558	1.22574	1.02841
AgAkhR	0.477211	1.47828	0.375631	1.41505	0.782479	0.731003	0.478376	0.87552	1.81509	3.71988	1.99793	3.37078	1.80313	2.17077	3.19343	2.49161	1.76788	0.878953	1.92335	1.30498	1.53829	1.11388	1.33128	0.802491
AgLsdp1	0.645189	1.18989	0.696415	1.17485	0.702284	0.82359	0.674465	1.11813	0.802141	1.5667	0.876529	1.03269	1.4043	3.21451	2.126	2.98438	2.89988	1.07523	3.40743	0.876709	2.43996	2.21514	2.79953	1.20347
AgLp	1.7418	0.842201	1.17205	0.718886	8.24218	3.6487	5.86059	1.78283	1.92083	3.5154	2.33286	1.46959	3.21868	3.22112	3.81193	3.25091	1.683	0.641257	1.75156	0.553969	2.79259	0.426875	2.44808	0.402071
AgILP2	1.64245	1.38056	1.35764	1.31137	0.695182	0.541814	0.578958	0.342149	1.45088	0.921418	0.395851	0.993904	1.97089	2.84085	1.32857	1.32996	1.34289	1.47915	1.54699	1.89719	3.35012	2.467	3.35234	2.51913
AgILP3	0.82534	1.56832	0.794757	1.48464	1.02076	0.912436	0.756535	0.616437	2.9486	5.24069	3.57131	6.48163	1.17061	2.04338	1.87864	1.45887	0.063444	0.800346	2.60734	1.07163	2.45584	4.46234	2.53183	3.66864
AgInR	1.15708	1.35438	0.998547	1.29261	0.830195	1.43158	0.781593	1.12692	0.937969	3.19187	1.36776	3.41812	2.31273	3.04023	4.35095	3.71552	1.89773	0.962993	2.93378	1.52471	2.37423	1.73821	2.53214	0.775474
Replicate 3
	1 d				2 d				3 d				4 d				5 d				8 d
AgAkh1	1.03411	0.654788	1.36693	1.07682	1.71226	3.40826	1.44132	2.06596	1.58035	2.89441	2.18306	3.84966	0.978408	3.1293	0.856111	2.70983	0.891293	0.838878	1.04998	0.86485	1.10615	0.844814	1.06762	0.785566
AgAkh2	2.32533	0.905316	2.46028	1.41332	1.84502	3.88402	1.22792	2.32472	1.7047	4.17618	1.60991	4.7316	1.46525	2.61031	1.00346	2.53916	1.04077	0.84778	1.10041	0.87427	1.2393	0.563538	1.10203	0.503188
AgAkhR	1.47499	0.432937	1.96805	1.05959	1.65934	6.77816	1.68815	4.99521	1.80049	5.00471	1.87413	5.13995	1.20069	3.74061	1.37815	4.37074	0.5914	1.10358	0.804263	1.0204	1.05281	0.478049	1.22917	0.632168
AgLsdp1	4.1144	0.903484	3.05754	1.76385	3.57934	4.23775	3.29285	3.57302	1.39285	1.69811	2.10925	1.73132	0.846955	5.62696	0.78632	5.62028	1.1121	1.15673	0.830569	1.15515	1.54181	1.15164	1.07784	1.21717
AgLp	0.71541	1.72328	1.2626	1.07141	1.92406	21.8048	1.8001	18.0101	2.30824	4.08111	2.21687	4.62462	2.67342	4.14045	2.69814	3.23516	0.937978	0.628729	0.742208	0.556116	2.55566	0.928511	2.01213	1.02269
AgILP2	1.64245	1.80564	1.73564	1.51137	0.995182	0.941814	0.78958	0.842149	1.25088	0.921418	0.35851	0.993904	1.97089	2.84085	1.82857	1.92996	2.34289	1.47915	1.94698	1.89719	4.35012	3.467	3.35234	2.51913
AgILP3	1.34974	0.711571	2.2409	1.11945	1.93077	3.67775	2.10585	2.94952	2.00402	10.3044	2.84711	11.6448	1.13636	2.3877	1.14736	2.52811	0.894667	0.760489	1.09725	0.722609	0.983199	0.589404	1.19269	0.524322
AgInR	0.761374	0.993003	1.67073	1.30428	5.68329	1.73495	5.36436	1.53344	1.59788	2.49009	1.96558	3.38792	1.45266	5.1178	1.77533	6.3522	0.930572	0.988933	1.34956	0.938089	1.27938	1.50735	0.97908	1.78141
Fig. S1f
Replicate 2
	uBM						iBM
1	7.33024	7.71219	8.40239	11.5418	10.4269	11.1457	12.3767	11.99	11.5418	12.9804	12.9804	11.952
2	6.41523	6.72811	5.2858	11.2524	11.6893	10.1011	10.6612	10.8318	9.27135	10.9702	11.3962	9.69271
3	0.000459	0.002483	0.000434	0.000242	0.002337	0.000634	0.000224	0.00313	0.001424	0.000184	0.000958	0.001211
4	0.00068	0.000558	0.001011	0.001192	0.000772	0.000642	0.00094	0.002173	0.001094	0.001024	0.000762	0.000934
5	0.003565	0.007236	0.007859	0.000976	0.00242	0.000804	5.68619	6.17544	6.05893	0.00236	0.001854	0.001461
8	5.50851	5.81396	5.37037	6.5386	6.66434	6.0015	11.952	10.1977	10.7632	11.6153	11.4324	10.9702
Replicate 3
	uBM						iBM
1	10.5751	10.5751	10.4598	11.1158	12.2135	11.5858	11.2396	11.6195	11.4715	11.9459	9.84023	11.244
2	0.188398	0.243083	0.238451	1.59005	1.51271	1.69943	0.000342	0.000425	0.000374	0.000499	0.000918	0.000784
3	0.000196	0.0001	0.000233	0.018185	0.011418	0.011554	0.688803	0.567391	0.66276	9.36162	9.51851	8.15746
4	0.041979	0.059185	0.045248	4.53061	4.05541	3.96327	10.9325	9.15644	9.78247	17.8014	19.5595	18.0058
5	2.53233	3.05721	2.51018	5.91082	5.84568	5.23371	7.29588	17.0297	12.733	16.2914	17.1243	16.539
8	5.50008	5.68598	5.29086	10.4008	9.7318	9.36162	14.9922	14.5826	13.5693	10.1728	10.5167	9.7318
